# Supplementary material for: Circulating autoantibodies against neuroblastoma suppressor of tumorigenicity 1 (NBL1): A potential biomarker for coronary artery disease in patients with obstructive sleep apnea
Source: PLoS One. 2018 Mar 29;13(3):e0195015. doi: 10.1371/journal.pone.0195015 (PMC5875805; doi:10.1371/journal.pone.0195015)
Supplement: S1 Table — (XLSX) [file pone.0195015.s001.xlsx]

## Sheet: DAN抗体
No.	Pt/HD	SAS severity	HD/SAS/ACS	AHI	mean SpO2	lowest SpO2	DAN-14	arousal	SpO2<90 %	Age	Gender	BMI	HT	DM	HL	SAS	CVD	Stroke	ACS ACS	Smoking habbit	Smoking ever	CVD and/or CI	Obesity index	Obesity	PFT	GOT	GPT	LDH	ALP	TP	ALB	UA	UN	CRE	T-CHO	NA	K	CL	CA	AMY	I-P	G-GTP	TG	CPK	GLU	HbA1c/X	LDL-CHO	GA	HDL-CHO
9101	HD	-1	HD				8737			58	1	22.15	0	0	0		0	0		0		0
9102	HD	-1	HD				12050			41	1		0	0	0		0	0				0
9103	HD	-1	HD				12874			33	2		0	0	0		0	0				0
9104	HD	-1	HD				4495			56	2	23.57	0	0	1		0	0		0		0
9105	HD	-1	HD				22713			42	2	21.1	0	0	0		0	0		0		0
9106	HD	-1	HD				17780			39	2	26.04	0	0	0		0	0		2		0
9107	HD	-1	HD				13938			40	1	28.38	0	0	0		0	0		0		0
9108	HD	-1	HD				19385			68	2	16.48	0	0	0		0	0		0		0
9109	HD	-1	HD				19001			44	1	36.51	0	0	0		0	0		0		0
9110	HD	-1	HD				21540			51	1	21.3	0	0	0		0	0		2		0
9111	HD	-1	HD				15265			47	1	25.64	1	0	0		0	0		0		0
9112	HD	-1	HD				10290			41	1	27.78	0	0	0		0	0		0		0
9113	HD	-1	HD				43583			51	2	21.01	0	0	0		0	0		1		0
9114	HD	-1	HD				24086			39	1	23.36	0	0	0		0	0		2		0
9115	HD	-1	HD				20076			55	2		1	0	0		0	0		0		0
9116	HD	-1	HD				12403			59	2	20.27	0	0	0		0	0		1		0
9117	HD	-1	HD				12665			37	2	18.65	0	0	0		0	0		0		0
9118	HD	-1	HD				11595			50	2	24.25	0	0	0		0	0		0		0
9119	HD	-1	HD				28757			34	1	25.47	0	0	0		0	0		1		0
9120	HD	-1	HD				14596			34	2	21.78	0	0	0		0	0		0		0
9121	HD	-1	HD				23464			59	2	18.75	0	0	0		0	0		0		0
9123	HD	-1	HD				21982			47	2	21.91	0	0	0		0	0		0		0
9124	HD	-1	HD				9373			37	2	22.83	0	0	0		0	0		0		0
9125	HD	-1	HD				11383			64	2	27.64	0	0	0		0	0		0		0
9126	HD	-1	HD				10351			34	2	21.34	0	0	0		0	0		0		0
9127	HD	-1	HD				17184			39	2	34.46	1	0	0		0	0		1		0
9128	HD	-1	HD				13984			47	2	20.32	0	0	0		0	0		0		0
9130	HD	-1	HD				18412			64	1	25.28	1	1	0		0	0		2		0
9131	HD	-1	HD				28363			65	1	20.69	0	0	0		0	0		2		0
9132	HD	-1	HD				8642			52	2	18.29	0	0	0		0	0		0		0
9133	HD	-1	HD				16653			39	1	23.53	0	0	0		0	0		2		0
9134	HD	-1	HD				15769			56	1	22.09	0	0	0		0	0		0		0
9135	HD	-1	HD				12633			44	2	18.99	0	0	0		0	0		0		0
9136	HD	-1	HD				24622			40	1	21.63	0	0	0		0	0		0		0
9137	HD	-1	HD				8708			53	2	23.63	0	0	0		0	0		0		0
9138	HD	-1	HD				28713			39	1	32.1	0	0	0		0	0		0		0
9139	HD	-1	HD				4931			52	1	24.61	0	0	0		0	0		0		0
9140	HD	-1	HD				7889			37	1	29.05	0	0	0		0	0		2		0
9141	HD	-1	HD				18405			32	1	21.97	0	0	0		0	0		0		0
9142	HD	-1	HD				24673			33	1	23.6	0	0	0		0	0		1		0
9143	HD	-1	HD				24708			32	1	24.69	0	0	0		0	0		0		0
9144	HD	-1	HD				23644			33	1	20.2	0	0	0		0	0		1		0
9145	HD	-1	HD				13299			48	1	20.29	0	0	0		0	0		0		0
9146	HD	-1	HD				8982			37	1	22.72	0	0	0		0	0		0		0
9147	HD	-1	HD				12115			72	1	26.04	0	0	0		0	0		1		0
9148	HD	-1	HD				8286			30	1	31.02	0	0	0		0	0		0		0
9149	HD	-1	HD				36639			30	2	21.51	0	0	0		0	0		0		0
9150	HD	-1	HD				33142			31	1	24.11	0	0	0		0	0		1		0
9151	HD	-1	HD				14643			40	1	25.07	0	0	0		0	0		0		0
9152	HD	-1	HD				21892			31	1	19.72	0	0	0		0	0		0		0
9153	HD	-1	HD				6382			68	1	17.96	0	0	0		0	0		0		0
9154	HD	-1	HD				6025			35	1	23.74	0	0	0		0	0		0		0
9155	HD	-1	HD				22649			58	2	18.75	1	0	0		0	0		0		0
9156	HD	-1	HD				27643			43	1	27.05	0	0	0		0	0		0		0
9157	HD	-1	HD				9792			59	2	18.96	0	0	0		0	0		0		0
9158	HD	-1	HD				21448			36	1	22.04	0	0	0		0	0		0		0
9159	HD	-1	HD				46839			69	2	19.91	1	0	0		0	0		1		0
9160	HD	-1	HD				32288			58	2	24.22	1	0	0		0	0		0		0
9161	HD	-1	HD				16425			52	1		1	0	0		0	0		2		0
9175	HD	-1	HD				19072			59	1	26.78	0	0	1		0	0		1		0
9177	HD	-1	HD				15798			33	1	25.71	0	0	0		0	0		0		0
9178	HD	-1	HD				15560			43	1	23.53	0	0	0		0	0		0		0
9179	HD	-1	HD				11167			32	1		0	0	0		0	0				0
9180	HD	-1	HD				21031			33	1		0	0	0		0	0				0
24103	Pt	1	SAS	8.2	97	74	7500	8.4	0.3	59	2	22.22	0	0	0		0	0		0	0	0	0	0	0	15	11	175	177			4.4	11	0.78	179							10	181		122	5.3	102		62
24112	Pt	1	SAS	12.2	97	85	46763	18.1	0.3	61	2	21.67	1	0	0		0	0		0	0	0	0	0	0	21	14	214	165			7	9	0.73	159							24	50		87	4.6	65		92
24119	Pt	1	SAS	8.6	93	85	24428	14	1.3	58	2	25.2	0	0	0		0	0		2	1	0	0	0	0	16	13	217	246	6.8	4.2	4.4	10	0.71	257	142	3.9	108	9.1			13	103		90	5.1	184		64
24120	Pt	1	SAS	5.7	98	90	21534	11.3	0	60	2	21.62	0	0	0		0	0		1	1	0	0	0	1	24	27	185	295			5	18	0.58	186							36	142		120	4.8	100		72
24121	Pt	1	SAS	12.6	97	92	3404	15.2	0	70	1	22.5	1	0	0		0	0		0	0	0	0	0	1	23	28	173	185			5.6	17	0.85	167							22	113		163	5	98		58
24122	Pt	1	SAS	10	94	84	26520	19.1	2.3	70	2	28.31	1	0	0		0	0		0	0	0	1	1	0	38	39	227	277	7.7	4.3	5.6	26	0.75	175	142	4.1	112	9.1			19	48	87	105	4.9	104		65
24127	Pt	1	SAS	12.1	97	85	30300	14.9	0.1	42	2	28.76	0	0	0		0	0		0	0	0	1	1	0	15	11	195	196			3.8	11	0.58	235							12	117		120	5	138		87
24158	Pt	1	SAS	12.6	95	88	3550	23.8	0	64	1	21.72	1	0	1		0	0		1	1	0	0	0	0	22	23	160	241			6.9	14	1.17	153							42	129		91	4.9	80		60
24162	Pt	1	SAS	13.1	96	91	18977	39.5	0	58	1	24.16	0	0	0		1	0		0	0	1	0	0	0	22	15	141	226	7.1	4.2	7.5	16	0.97		140	3.9	105	8.8	56	3.4	37		82	100	4.8	89		38
24163	Pt	1	SAS	10	95	91	9852	9.5	0.1	55	2	25.2	0	0	1		0	0		0	0	0	0	0	0	17	16	228	312			4.3	19	0.66	204							29	50		117	5.5	122		77
24171	Pt	1	SAS	7.9	95	90	13361	22.3	0	59	1	22.78	0	0	1		0	0		1	1	0	0	0	0	22	18	176	197			6.3	12	0.79	224							25	158		109	5.3	134		71
24102	Pt	2	SAS	24.5	95	78	7774	15.7	1.7	73	1	27.01	0	0	1		0	0		0	0	0	1	1	0	35	53	179	164			6.3	18	1.36	185							72	353		85	5.8	97		42
24105	Pt	2	SAS	24.5	95	69	27117	10	5.4	55	2	21.09	0	0	1		0	0		0	0	0	0	0	0	19	21	192	217			5.1	14	0.67	260							28	113		112	5.5	193		52
24106	Pt	2	SAS	23.4	95	79	12872	21.6	1.7	52	1	23.32	0	0	0		0	0		2	1	0	1	1	0	12	9	126	180			4.4	10	0.79	164							15	163		111	4.6	93		50
24108	Pt	2	SAS	15	95	90	12805	16.4	0	57	2	26.84	0	0	1		0	0		0	0	0	1	1	0	18	21	200	390			5	13	0.58	229							20	239		153	5.5	156		53
24114	Pt	2	SAS	21.8	96	80	13009	40.5	0.2	64	1	20.07	0	0	0		0	0		2	1	0	0	0	0	16	11	173	175			6.6	12	0.78	220							15	189		126	5.2	145		56
24141	Pt	2	SAS	27.3	95	79	16898	29.6	2.4	63	2	31.44	0	0	1		0	0		0	0	0	2	1	0	35	52	229	329	7.3	4.5	5.6	13	0.58	252	138	4.2	105	9.5			81	214		178	5.5	176		59
24146	Pt	2	SAS	17.9	97	83	15590	25.1	0.8	59	1	24.38	1	0	0		0	0		1	1	0	0	0	0	28	18	226	224	7.7	4.7	5.7	15	0.67	228	137	3.9	102	9.2			37	103		112		127		91
24151	Pt	2	SAS	22.4	96	78	15245	26.1	3.3	75	1	22.04	0	0	0		0	0		0	0	0	0	0	0	21	11	195	188			4.7	22	0.85	213	140	4.3	107	9			15	145		103	5.5	132		68
24153	Pt	2	SAS	24.7	96	81	22522	33.8	2.5	42	1	23.9	0	0	0		0	0		1	1	0	0	0	0	17	17	191	199			5.7	12	0.73	223							21	193		102	4.9	157		50
24155	Pt	2	SAS	22.6	97	81	11813	17	1.1	73	2	15.11	0	0	0		0	0		0	0	0	0	0	2	25	18	141	241			3.6	19	0.44	211							16	57		246	5.1	102		106
24161	Pt	2	SAS	17.7	95	83	39495	19.6	0.7	38	1	29.07	0	0	0		0	0		0	0	0	1	1	0	35	72	224	180			4.6	12	0.73	268							75	212		93	5	196		48
24164	Pt	2	SAS	17.2	91	79	31622	22.4	12.8	66	2	42.46	0	1	1		0	0		0	0	0	4	1	2	14	10	193	262	7.3	3.9	4.3	15	0.58		140	4.3	106		41		16	193	52	267	8	115	18.4	46
24165	Pt	2	SAS	29.1	93	84	15344	33.6	6.1	59	1	25.06	1	0	0		0	0		0	0	0	0	0	0	20	22	212	191			7.2	16	0.75	140							23	329		104	5.1	78		33
24168	Pt	2	SAS	25.9	94	63	25502	39.4	3.7	60	2	26.04	0	0	0		0	0		0	0	0	1	1	0	20	31	176	175		4.3	6.9	16	0.59	250						3.7	47	224		122	5.1	165		5.5
24172	Pt	2	SAS	15	95	85	19131	16.6	0.4	50	1	28.41	1	0	0		0	0		1	1	0	1	1	2	21	18	185	177			8.1	22	1.03	209							22	222		111	5.5	133		62
24176	Pt	2	SAS	18.1	97	82	4498	17.7	0.8	41	2	29.62	0	0	0		0	0		0	0	0	2	1	0	17	15	190	180			3.7	13	0.69	169				9.4		4	15	119		105	5.2	113		39
24190	Pt	2	SAS	16.6	83	42	21607	16.6	96.9	45	2	32	1	0	1		0	0		0	0	0	2	1	0	32	51	395	276			5.8	6	0.68	275							78	134		117	5.8	189		55
24104	Pt	3	SAS	30.8	95	79	27512	30.8	4.5	71	1	26.17	0	1	0		1	0		2	1	1	2	1	1	22	16	156	418			5	10	0.62	147							69	423		159	6.2	70		38
24107	Pt	3	SAS	32.4	94	74	17141	15.5	8.9	53	2	23.04	1	0	0		0	0		1	1	0	0	0	0	18	18	210	323			4.4	22	0.56	173							29	179		101	5.1	101		55
24110	Pt	3	SAS	39.2	94	73	16676	24.9	6.9	60	2	29.6	1	1	0		0	0		0	0	0	1	1	0	13	12	167	231			5.4	22	0.76	182							16	213		206	8.3	118		44
24111	Pt	3	SAS	53.3	92	50	16043	42.4	24.9	37	1	33.56	0	0	0		0	0		2	1	0	2	1	0	30	52	201	313			8	11	0.72	200							45	219		158	5.4	141		42
24113	Pt	3	SAS	35.2	94	77	13591	15.5	3.4	39	2	31.8	0	1	0		0	0		0	0	0	2	1	0	8	9	152	116			5.3	10	0.69	147							11	88		152	6.1	99		38
24115	Pt	3	SAS	74.8	94	73	17414	62.8	11	70	1	25.85	1	1	1		1	0		1	1	1	1	1	0	17	19	132	186			8.4	24	1.03	133							40	104		126	5.5	70		49
24116	Pt	3	SAS	44.2	94	69	51025	33.6	8.9	58	2	28.02	0	0	0		0	0		0	0	0	1	1	0	22	23	184	336			4	15	0.65	201							33	246		124	5	120		55
24117	Pt	3	SAS	45.2	92	68	16652	34	18.3	59	1	28.74	0	0	0		0	0		1	1	0	1	1	2,3	20	28	196	221			6.7	12	0.95	125							31	262		102	5.1	62		37
24118	Pt	3	SAS	41.5	96	86	13527	43.2	0.5	65	1	24.91	1	0	0		0	0		1	1	0	1	1	0	19	18	174	276			6	11	0.92	192							30	88		108	4.9	135		51
24123	Pt	3	SAS	69.1	94	74	26729	64.8	12.8	63	1	25.07	0	0	0		0	0		1	1	0	1	1	1	29	29	198	221			6.8	21	1.18	252							26	343		92	4.9	171		51
24124	Pt	3	SAS	31.2	98	90	31356	33.9	0	57	1	23.62	0	0	1		0	0		0	0	0	0	0	0	17	13	163	224			6.2	13	1.01	149							23	255		89	5.1	85		39
24125	Pt	3	SAS	37.1	94	50	13270	48.4	16.4	62	1	32.49	0	1	1		0	0		0	0	0	0	0	1	24	20	247	208			5.7	16	1.15	100							16	117		110	6.3	52		35
24126	Pt	3	SAS	32.1	94	75	9029	46	11.6	51	1	29.07	0	0	0		0	0		0	0	0	1	1	0	22	30	180	340			7.9	8	0.86	206							100	181		105	5.5	136		48
24128	Pt	3	SAS	59.7	92	77	23257	57.2	11.8	74	2	36.11	1	1	0		0	0		0	0	0	3	1	1,2	23	25	224	209	6.8	4.4	6.6	16	0.5	238	139	4.1	106	9.3	51		17	518		122	5.9	135		47
24129	Pt	3	SAS	78.8	88	54	29676	72.1	65.6	62	2	45.96	1	1	1		0	0		1	1	0	4	1	0	21	25	323	182		4.2	6.4	3	0.62	151	143	4	105	9.2						151	6.1	82		49
24130	Pt	3	SAS	59	92	78	25597	55.7	20.1	43	1	33.31	0	0	0		0	0		0	0	0	1	1	0	33	55	172	189		4.5	8.6	8	0.79	220	141	4.5		9.2			256	256		121		145		51
24131	Pt	3	SAS	37.4	96	86	23699	51	0.7	45	1	25.51	0	0	0		0	0		0	0	0	1	1	0	21	32	145	183			6.9	13	0.95	212							118	310		102	5.1	128		53
24132	Pt	3	SAS	53	94	77	22751	25.5	7	60	2	25.81	0	0	0		0	0		0	0	0	1	1	0	18	16	184	254			4.5	13	0.67	200							27	290		88	5	120		49
24133	Pt	3	SAS	48.5	92	80	48925	40.9	13.2	44	1	32.65	0	0	0		0	0		1	1	0	2	1	0	33	58	170	327	6.6	4.1	4.5	11	0.5	311	131	4.1	98	9.1	53		60	435		561	13.1	233		31
24134	Pt	3	SAS	46.1	94	78	14546	37.2	7.7	65	2	26.06	0	1	1		0	0		0	0	0	0	0	1	17	14	193	179			6	11	0.6	180							18	100		127	6	111		56
24138	Pt	3	SAS	33.9	91	51	41550	21.7	21.6	77	1	25.07	1	0	0		0	0		0	0	0	1	1	0	20	15	203	281			4.8	19	0.83	233							38	106		149	6.3	149		75
24140	Pt	3	SAS	45.1	94	62	31441	38.5	18.4	70	1	22.21	1	0	0		0	0		1	1	0	0	0	0	27	15	206	259			6.6	16	1.08	191							12	250		129	5.5	121		49
24142	Pt	3	SAS	72.8	90	57	17489	42.8	31	51	2	44.7	0	1	1		0	0		0	0	0	4	1	0	37	49	245	212			6.3	10	0.54	218							37	56		106	6	126		83
24143	Pt	3	SAS	30.1	96	80	22354	32.2	1.5	49	1	25.62	0	0	0		0	0		1	1	0	1	1	0	24	25	187	127			6.8	17	0.86	225							17	310		95	5	142		50
24144	Pt	3	SAS	89.2	89	64	19426	71.7	63.1	46	1	50.61	1	1	0		0	0		1	1	0	4	1	2,3	26	24	263	196	6	3.6	8.2	25	1.36	166	140	4.6	108	8.3			36	104		122	6.1	110		44
24147	Pt	3	SAS	58.3	96	68	12314	54.2	4.8	71	1	24.22	1	0	0		0	0		0	0	0	0	0	0	27	31	183	182	6.9	4.2	8.9	15	0.94	178	143	4.1	107	9			44	127		104		105		53
24148	Pt	3	SAS	68.4	91	49	58066	66.4	23.3	79	1	27.51	1	0	0		0	0		1	1	0	1	1	1	29	12	243	156			7.3	19	1.32	178							52	56		115	5	90		76
24149	Pt	3	SAS	32	94	83	25080	29.3	3.6	75	1	24.8	0	0	0		0	0		1	1	0	0	0	0	29	20	172	219			7.6	19	0.97	215							32	165		104	5.2	115		81
24150	Pt	3	SAS	45	94	79	28675	47.4	8.4	72	1	23.81	1	0	0		0	0		1	1	0	0	0	1	28	28	205	145			7.5	23	1	199							24	177		101	4.9	137		37
24152	Pt	3	SAS	100.7	93	79	37498	77.5	20.2	51	1	28.54	1	0	1		1	0		1	1	1	1	1	0	15	14	143	196			6.5	19	0.77	218							58	419		122	6.3	125		52
24154	Pt	3	SAS	73.1	88	50	13280	70.9	47.4	62	1	24.2	0	0	0		0	0		1	1	0	0	0	2	18	11	184	183			4.3	15	1.06	197							18	428		158	5.4	109		32
24156	Pt	3	SAS	109.8	89	53	44957	111.1	53.1	52	1	29.41	1	0	1		0	1		1	1	1	1	1	0	24	35	162	200			6.5	14	0.98	197							173	382		172	5.6	119		44
24157	Pt	3	SAS	48.4	92	72	15523	49.8	31	74	1	22.6	0	0	0		1	1		0	0	1	1	1	2	15	8	182	113			7.4	14	0.95	117							44	78		168	6.2	58		47
24159	Pt	3	SAS	46.3	95	77	20632	27.1	8.4	49	1	25.77	1	1	1		0	1		1	1	1	1	1	0	18	32	181	237			4	13	0.77	187							23	176		181	6.5	114		57
24160	Pt	3	SAS	45.9	94	78	14666	48.4	10.9	65	1	25.61	1	0	0		0	0		1	1	0	1	1	0	30	25	185	194			6.8	15	0.7	222							39	290		129	5.3	146		55
24166	Pt	3	SAS	36.2	95	67	17799	45	2.2	53	1	26.4	0	0	0		0	0		1	1	0	1	1	0	19	24	162	205			6	21	0.85	156							31	134		98	4.4	87		57
24167	Pt	3	SAS	59.7	93	67	32577	60.2	18.2	66	1	27.64	0	0	0		1	1		1	1	1	0	0	1	39	27	247	123			6.6	28	1.04	295							16	185		85	6.1	229		57
24169	Pt	3	SAS	44.6	96	74	69773	41	14.3	45	1	29.38	1	1	0		1	0		1	1	1	2	1	2	37	38	242	152	7.1	3.3		9	0.68		140	4	105	8.4					57		6.3
24170	Pt	3	SAS	33.2	94	80	7475	27.7	6.1	49	1	28.73	1	1	1		0	0		0	0	0	1	1	0	45	76	193	178	7.5	4.7	7.6	12	0.69	147	141	4.2	103				83	298		139
24173	Pt	3	SAS	68.8	98	84	19158	66.3	2.9	69	1	23.01	0	0	0		0	0		1	1	0	0	0	0	17	11	216	217			3.8	18	0.39	214							14	116		113	5.5	141		60
24174	Pt	3	SAS	33	94	69	10450	30.3	5.6	40	1	28.63	0	0	0		0	0		0	0	0	2	1	0	14	22	139	266			6.8	10	0.8	185							32	145		100	5.1	112		58
24175	Pt	3	SAS	32.4	97	72	3854	27.7	2.3	53	2	20.32	0	0	0		0	1		0	0	1	0	0	0	36	32	208	193			5.9	22	1.16	195							56	99		109	5.1	109		81
24177	Pt	3	SAS	44	94	81	18989	37.4	5.1	52	2	32.72	0	0	0		0	0		0	0	0	2	1	2	18	16	151	225			3.8	14	0.76	191				8.7		3.8	19	136		118	5.4	120		57
24178	Pt	3	SAS	49	94	70	37551	47.7	8.7	64	1	31.62	1	1	0		0	0		1	1	0	2	1	0	55	98	203	134			7	12	0.71	237							60	157		116	5.9	156		64
24179	Pt	3	SAS	69.7	97	80	8730	68.7	0.6	32	1	24.98	0	0	0		0	0		0	0	0	0	0	2	22	20	164	308	7.6	4.2	6	10	0.84	182	139	3.8	103	9		2.8	25	329	136	121	4.9	122		35
24181	Pt	3	SAS	49.5	94	83	24087	78.9	0.6	55	1	36.72	1	0	0		0	0		0	0	0	3	1	2	19	35	186	258			6.2	22	0.85	176							45	221		251	8.1	108		44
24183	Pt	3	SAS	40.9	95	62	27015	41.1	9.1	77	1	19.62	0	0	0		0	0		1	1	0	0	0	0	21	15	206	199			4.3	21	0.62	185							22		154	114	4.9
24184	Pt	3	SAS	32.3	93	79	14706	50.1	9.1	66	1	27.66	1	1	1		0	0		1	1	0	1	1	0	16	24	209	258	7.1	4.2	6.6	17	0.88	181	140	4.4	106	9.2		3	14	46		97	5.7	76		104
24185	Pt	3	SAS	46.8	94	57	32460	40.1	5.3	72	1	25.65	1	0	0		0	0		0	0	0	1	1	0	29	38	186	224			6.5	18	0.8	196							16	147	106	126	6.2	113		52
24186	Pt	3	SAS	61.5	96	89	30970	67	0.1	69	1	24.98	0	0	1		1	0		0	0	1	0	0	0	23	22	166	234	6.6	3.8	5.3	25	0.81	127						3.2	17	92	66	94	4.8	69		45
24187	Pt	3	SAS	49.5	93	76	34357	49.9	8.9	46	1	37.21	0	0	0		1	0		1	1	1	3	1		24	26	249	239	7.1	4.5	5.6	12	0.63	218	140	4	103	9		3.2	74	107	171	90	5.4	153		61
24188	Pt	3	SAS	68.2	88	58	28862	66.4	46.4	37	1	35.2	0	0	0		0	0		1	1	0	3	1	0	41	136	249	299	7.3	4.8	6.1	13	0.82	183	140	4.2	107	9.4		3.9	134	173	222	90	5.3	118		45
24189	Pt	3	SAS	43.9	95	69	24381	60.6	8.5	45	1	26.08	0	0	1		0	0		2	1	0	1	1	0	21	39	153	253	7.3	4.6	6.6	11	0.71	231	140	4.2	107	9.5		3.4	33	234	181	94	5.4	171		31
24192	Pt	3	SAS	55.1	96	82	30345	52.4	2	68	1	22.32	0	1	0		1	0		1	1	1	0	0	0	28	34	161	346	6.9	4.1	5.5	16	0.63	150	142	4.2	107	8.8		3.4	65	150	74	109	6.5	62		69
21101	Pt		ACS				23549			64	1	20.89	0	0	1	0	1	0	AMI	1	1
21102	Pt		ACS				17750			68	1	22.48	1	1	0	0	0	0	AMI	0	0
21104	Pt		ACS				18577			76	2	21.21	0	0	0	0	0	0	UAP	0	0
21105	Pt		ACS				17915			72	1	27.06	1	0	0	0	1	0	UAP	0	0
21106	Pt		ACS				17027			76	1	21.51	0	1	1	0	0	0	AMI	0	0
21107	Pt		ACS				20943			86	1	18.81	1	1	0	0	0	0	AMI	1	1
21108	Pt		ACS				12217			70	1	20.77	1	1	0	0	1	0	UAP	1	1
21109	Pt		ACS				29406			56	1	25.26	1	0	0	0	0	0	AMI	2	1
21110	Pt		ACS				20357			50	1	26.75	1	0	1	0	0	0	AMI	0	0
21111	Pt		ACS				18955			61	1	20.07	0	0	0	0	0	0	UAP	2	1
21112	Pt		ACS				26301			63	1	25.65	1	0	0	0	0	0	UAP	1	1
21113	Pt		ACS				13413			38	1	25.65	1	1	1	0	1	0	AMI	0	0
21114	Pt		ACS				25734			83	1	23.44	1	1	1	0	1	0	UAP	0	0
21115	Pt		ACS				33282			70	1	20.7	1	1	0	0	1	0	AMI	1	1
21116	Pt		ACS				22080			61	1	26.89	1	0	0	0	0	0	AMI	2	1
21117	Pt		ACS				11202			78	1	18.63	0	0	0	0	0	0	UAP	1	1
21118	Pt		ACS				18839			51	1	22.79	1	0	0	0	0	0	AMI	2	1
21119	Pt		ACS				17707			62	2	29.48	0	0	0	0	0	0	UAP	2	1
21120	Pt		ACS				21824			61	1	29.38	0	0	0	0	0	0	AMI	1	1
21121	Pt		ACS				18892			65	1	24.74	0	0	0	0	0	0	UAP	1	1
21122	Pt		ACS				36960			72	1	20.57	0	0	0	0	0	0	AMI	1	1
21123	Pt		ACS				13894			60	1	24.09	1	0	0	0	1	0	AMI	0	0
21124	Pt		ACS				47711			73	1	24.61	1	0	0	0	0	0	AMI	2	1
21125	Pt		ACS				13911			64	1	23.05	0	0	0	0	1	0	AMI	1	1
21126	Pt		ACS				16242			61	1	23.18	1	0	0	0	0	0	AMI	2	1
21127	Pt		ACS				17635			73	2	24.75	1	0	0	0	0	0	UAP	0	0
21128	Pt		ACS				23478			79	1	24.44	1	0	0	0	0	0	AMI	0	0
21129	Pt		ACS				40498			63	1	20.7	1	0	0	0	0	0	UAP	0	0
21130	Pt		ACS				28092			79	1	18.14	0	0	0	0	0	0	AMI	0	0
21131	Pt		ACS				18492			68	1	23.85	1	0	1	0	0	0	AMI	2	1
21132	Pt		ACS				10699			93	1	35.12	1	1	0	0	0	0	AMI	0	0
21133	Pt		ACS				28005			48	1	25.08	0	0	0	0	0	0	AMI	0	0
21134	Pt		ACS				42400			67	1	24.62	1	1	0	0	0	0	UAP	1	1
21135	Pt		ACS				17305			79	2	29.28	0	1	0	0	0	0	AMI	0	0
21136	Pt		ACS				29312			61	1	17.22	0	0	0	0	0	0	AMI	2	1
21137	Pt		ACS				14827			66	1	21.38	1	0	1	0	0	1	AMI	1	1
21139	Pt		ACS				48000			64	1	23.05	1	0	0	0	0	0	UAP	2	1
21140	Pt		ACS				44653			64	1	26.35	0	0	0	0	0	0	AMI	2	1
21142	Pt		ACS				11721			69	1	24.68	0	0	1	0	0	0	UAP	1	1
21143	Pt		ACS				37566			80	2	21.64	0	0	0	0	0	0	UAP	0	0
21144	Pt		ACS				16955			68	1	27.44	0	0	0	0	0	0	AMI	1	1
21146	Pt		ACS				11967			63	1	26.3	1	0	0	0	0	0	AMI	1	1
21147	Pt		ACS				29884			71	1	22.31	0	0	0	0	0	1	UAP	1	1
21148	Pt		ACS				9559			88	2	18.97	1	1	0	0	0	0	AMI	0	0
21149	Pt		ACS				14721			42	1	23.32	1	0	0	0	0	0	AMI	2	1
21150	Pt		ACS				28103			71	2	23.33	1	0	0	0	0	0	AMI	0	0
21151	Pt		ACS				25073			46	1	21.56	0	0	0	0	1	0	AMI	2	1
21152	Pt		ACS				7857			68	2	33.07	1	0	0	0	0	0	AMI	1	1
21153	Pt		ACS				20193			52	1	25.86	1	0	1	0	0	0	UAP	0	0
21154	Pt		ACS				28285			39	1	24.09	0	0	0	0	0	0	UAP	0	0
21157	Pt		ACS				11133			78	1	20.89	1	1	0	0	1	1	AMI	1	1
21158	Pt		ACS				46359			52	1	22.2	0	0	0	0	1	0	AMI	2	1
21159	Pt		ACS				14390			66	2	16.02	0	0	0	0	0	0	UAP	0	0
21160	Pt		ACS				31217			81	1	22.49	0	0	0	0	1	0	AMI	1	1
21163	Pt		ACS				35733			67	1	26.18	1	0	1	0	0	0	AMI	1	1
21166	Pt		ACS				16442			49	2	24.06	0	1	0	0	0	0	AMI	1	1
21167	Pt		ACS				17052			68	1	23.46	0	0	0	0	0	0	AMI	1	1
21168	Pt		ACS				15729			61	1	22.99	1	0	0	0	0	0	UAP	1	1
21169	Pt		ACS				19620			57	1	23.41	0	0	0	0	0	0	AMI	2	1
21170	Pt		ACS				27653			65	1	25.45	1	1	0	0	0	0	AMI	2	1
21171	Pt		ACS				26482			75	1	19.17	0	0	0	0	0	0	AMI	2	1
21172	Pt		ACS				33533			65	1	23.94	0	0	0	0	0	0	AMI	2	1
21173	Pt		ACS				28315			60	1	22.31	0	0	0	0	0	0	AMI	2	1
21174	Pt		ACS				17624			56	1	22.49	0	0	0	0	0	0	AMI	2	1
21175	Pt		ACS				24645			65	1	19.33	1	0	0	0	0	0	AMI	2	1
21176	Pt		ACS				13163			72	1	22.09	1	0	0	0	0	0	AMI	2	1
21182	Pt		ACS				38880			63	1	22.89	0	0	1	0	0	0	AMI	2	1
21186	Pt		ACS				21270			73	2	27.41	0	0	0	0	0	0	AMI	2	1
21193	Pt		ACS				24172			60	2	22.68	1	0	0	0	0	0	AMI	0	0
21195	Pt		ACS				8511			60	1	24.02	0	0	0	0	0	0	AMI	0	0
21196	Pt		ACS				14890			33	1	29.41	0	0	0	0	0	0	AMI	0	0
21200	Pt		ACS				14556			83	2	17.31	1	0	0	0	0	0	AMI	2	1
21201	Pt		ACS				19682			73	1	22.68	0	0	0	0	0	0	AMI	1	1
21202	Pt		ACS				24430			73	1	16.78	1	1	0	0	0	0	AMI	2	1
21203	Pt		ACS				69162			57	1	26.35	0	0	0	0	0	0	AMI	1	1
21204	Pt		ACS				33435			53	1	29	0	0	0	0	0	0	AMI	2	1
21210	Pt		ACS				28732			71	1	23.5	1	0	0	0	0	0	AMI	1	1
21212	Pt		ACS				13096			78	1	26.06	0	0	0	0	0	0	AMI	0	0
21215	Pt		ACS				17582			53	1	24.2	0	0	0	0	0	0	AMI	1	1
21216	Pt		ACS				9280			54	1	22.86	0	0	0	0	0	0	AMI	0	0
21219	Pt		ACS				50311			69	1	20.83	0	0	0	0	0	0	AMI	1	1
21220	Pt		ACS				13273			70	1	23.6	1	0	0	0	0	0	AMI	0	0
21222	Pt		ACS				28540			73	1	24.56	0	0	0	0	0	0	AMI	1	1
21224	Pt		ACS				34982			69	1	24.3	0	0	0	0	0	0	AMI	1	1
21225	Pt		ACS				10073			68	1	23.88	1	1	0	0	0	1	UAP	1	1
21226	Pt		ACS				21473			76	1	19.55	0	0	0	0	0	0	UAP	1	1
21227	Pt		ACS				23558			86	1	20.82	0	0	0	0	0	0	AMI	1	1
21230	Pt		ACS				16532			57	1	20.86	0	0	0	0	0	0	UAP	2	1
21231	Pt		ACS				32552			80	2	17.47	0	0	0	0	0	0	AMI	0	0
21236	Pt		ACS				26711			70	1	24.61	0	0	0	0	0	0	AMI	1	1
21238	Pt		ACS				16651			59	1	21.14	0	0	0	0	0	0	AMI	0	0
21239	Pt		ACS				19102			76	1	23.05	0	0	0	0	1	0	AMI	1	1
21240	Pt		ACS				20609			93	2	22.43	1	1	0	0	1	0	AMI	0	0
21245	Pt		ACS				16962			61	1	26.3	1	0	1	0	0	1	AMI	1	1
21247	Pt		ACS				17023			70	1	24.49	1	0	1	0	0	0	UAP	1	1
21250	Pt		ACS				14187			52	1	25.82	1	0	1	0	0	0	AMI	1	1
21103	Pt		ACS				11850			64	1	27.18	0	1	1	1
21138	Pt		ACS				15934
21165	Pt		ACS				23597			57	1	17.96	0	1	0
21189	Pt		ACS				9696
[truncated: 104 more columns]
